# Supplementary material for: OCT Angiography in Noninfectious Uveitis: A Description of Five Cases and Clinical Applications
Source: Diagnostics (Basel). 2023 Mar 30;13(7):1296. doi: 10.3390/diagnostics13071296 (PMC10092962; doi:10.3390/diagnostics13071296)
Supplement: Supplementary file 1 [file diagnostics-13-01296-s001.zip]

Archive with 1 entries (1 files):
- diagnostics-2204641-supplementary.pdf
